# Supplementary material for: Evaluation of a Serum-Free Medium for Human Epithelial and Stromal Cell Culture
Source: Int J Mol Sci. 2022 Sep 2;23(17):10035. doi: 10.3390/ijms231710035 (PMC9455993; doi:10.3390/ijms231710035)
Supplement: Supplementary file 1 [file ijms-23-10035-s001.zip]

Archive with 1 entries (1 files):
- ijms-1869814-supplementary.pdf
